# Supplementary material for: Probiotic Cocktail Identified by Microbial Network Analysis Inhibits Growth, Virulence Gene Expression, and Host Cell Colonization of Vancomycin-Resistant Enterococci
Source: Microorganisms. 2020 May 29;8(6):816. doi: 10.3390/microorganisms8060816 (PMC7357164; doi:10.3390/microorganisms8060816)
Supplement: Supplementary file 1 [file microorganisms-08-00816-s001.zip]

Archive with 6 entries (5 files):
- Supplementary/
- Supplementary/Figure S1.tif
- Supplementary/Figure S2.tif
- Supplementary/Table S1 0524.xlsx
- Supplementary/Table S2 0528.xlsx
- Supplementary/Table S3 0524.xlsx
