# Supplementary material for: Probiotic Cocktail Identified by Microbial Network Analysis Inhibits Growth, Virulence Gene Expression, and Host Cell Colonization of Vancomycin-Resistant Enterococci
Source: Microorganisms. 2020 May 29;8(6):816. doi: 10.3390/microorganisms8060816 (PMC7357164; doi:10.3390/microorganisms8060816)
Supplement: Supplementary file 1 [file microorganisms-08-00816-s001.zip › Supplementary/Table S1 0524.xlsx]

## Sheet: 工作表1
Table S1. Strains used in this study and their culture conditions
Strain	Source	Growth condition	Medium
Bacillus coagulans	ATCC 7050/BCRC 10606	37°C/Aerobic	TRYPTIC SOY BROTH (DIFCO 0369)
Bacillus coagulans	BC1031 of SynBiotech, Taiwan	37°C/Aerobic	TRYPTIC SOY BROTH (DIFCO 0369)
Bifidobacterium bifidum	ATCC 15696/BCRC 14614	37°C/Anaerobic	LACTOBACILLI MRS BROTH (See Medium 16) with 0.05% Cysteine
Bifidobacterium longum subsp. infantis	ATCC 15697/BCRC 15416	37°C/Anaerobic	LACTOBACILLI MRS BROTH (See Medium 16) with 0.05% Cysteine
Lactobacillus rhamnosus (Hansen) Strain Designations: GG	LGG® Chr. Hansen	37°C/Facultative Anaerobic	LACTOBACILLI MRS BROTH (DIFCO 0881)
Lactobacillus rhamnosus Strain Designations: GG	DSMZ 32550 of Bio-Ray Biotech	37°C/Facultative Anaerobic	LACTOBACILLI MRS BROTH (DIFCO 0881)
Lactobacillus rhamnosus Strain Designations: GG	ATCC 53103/BCRC 16000	37°C/Facultative Anaerobic	LACTOBACILLI MRS BROTH (DIFCO 0881)
Lactococcus lactis subsp. lactis	CSCC 105/BCRC 12266	30°C/Aerobic	LACTOBACILLI MRS BROTH (DIFCO 0881)
Lactobacillus plantarum subsp. plantarum	ATCC 14917/BCRC 10069	37°C/Facultative Anaerobic	LACTOBACILLI MRS BROTH (DIFCO 0881)
Lactobacillus reuteri	BioGaia®	37°C/Facultative Anaerobic	LACTOBACILLI MRS BROTH (DIFCO 0881)
Lactobacillus reuteri	BCRC BR101 of Bio-Ray Biotech	37°C/Facultative Anaerobic	LACTOBACILLI MRS BROTH (DIFCO 0881)
Lactobacillus reuteri	ATCC 23272/BCRC 14625	37°C/Facultative Anaerobic	LACTOBACILLI MRS BROTH (DIFCO 0881)
Sporolactobacillus inulinus	ATCC 15538/BCRC 14647	37°C/Anaerobic	LACTOBACILLI MRS BROTH (DIFCO 0881) with 0.05% Cystein
Streptococcus salivarius subsp. thermophilus	ATCC 19258/BCRC 13869	37°C/Aerobic	TRYPTIC SOY BROTH (DIFCO 0369)
Lactobacillus acidophilus	Infloran®	37°C/Aerobic	LACTOBACILLI MRS BROTH (DIFCO 0881)
Lactobacillus acidophilus	LA1063 of SynBiotech, Taiwan	37°C/Aerobic	LACTOBACILLI MRS BROTH (DIFCO 0881)
Lactobacillus acidophilus	ATCC 53544/BCRC 17009	37°C/Aerobic	LACTOBACILLI MRS BROTH (DIFCO 0881)
Enterococcus faecalis	Taipei Medical University-Shang Ho Hospital clinical isolate	37°C/Facultative Anaerobic	TRYPTIC SOY BROTH OR TRYPTIC SOY AGAR (DIFCO 0369)
Enterococcus faecium	Taipei Medical University Hospital clinical isolate	37°C/Facultative Anaerobic	TRYPTIC SOY BROTH OR TRYPTIC SOY AGAR (DIFCO 0369)
