# Supplementary material for: Probiotic Cocktail Identified by Microbial Network Analysis Inhibits Growth, Virulence Gene Expression, and Host Cell Colonization of Vancomycin-Resistant Enterococci
Source: Microorganisms. 2020 May 29;8(6):816. doi: 10.3390/microorganisms8060816 (PMC7357164; doi:10.3390/microorganisms8060816)
Supplement: Supplementary file 1 [file microorganisms-08-00816-s001.zip › Supplementary/Table S2 0528.xlsx]

## Sheet: 工作表1
Table S2. Primers used in this study
Primers	Sequences	note
VRE_16SrRNA_RT_F	5’gACAggTggTgCATggTTgTCg3’
VRE_16SrRNA_RT_R	5’CCCATTgTAgCACgTgTgTAgC3’
Efm_acm-RT-F	5’ggAgACATgCTACCTgAAgATAC3’
Efm_acm-RT-R	5’TggATTCCCTCTTCTCCTCTATAA3’
Efm_ebpA-RT-F	5’gCAgTACgTAAgTATgCgATgC3’
Efm_ebpA-RT-R	5’ggCgAAgTATCATATCCggC3’
Efm_ebpC-RT-F	5’CCTTCATTAACTCCTggCggTA3’
Efm_ebpC-RT-R	5’CgCTgTgTCACTATCTTgATCACg3’
Efm_ebpB-RT-F	5’TAAgCAgTACAgCACAggCg3’
Efm_ebpB-RT-R	5’TgTCCACTTgTATCCgTTggC3’
Efm_efaA-RT-F	5’TTCTTggTATTAgCCggTTgCgg3’
Efm_efaA-RT-R	5’TAACATCTgCATCgCTTgCC3’
Efm_sgrA-RT-F	5’ATggTTgggATggTAATggAAgTTC3’
Efm_sgrA-RT-R	5’gCTTggTTTCAAATTCTCCgTgATC3’
Efm_sagA-RT-F	5’ACggCACAggAAgTAgTACTCC3’
Efm_sagA-RT-R	5’ATAgCgTgTgAACCCTgAgCAg3’
Efm_scm-RT-F	5’gCTAATTCTTCAggCATACCTACAg3’
Efm_scm-RT-R	5’ggAgTgATCgTTgCAAgATCATTTg3’
Efm_esp-RT-F	5’TgACgATAAAgAAgAgAgCggAgAC3’
Efm_esp-RT-R	5’CAgTATCTgAAATTggAgCCCCATC3’
vanA-F	5’GGGAAAACGACAATTGC3’	M. Bhatt et al. 2015
vanA-R	5’GTACAATGCGGCCGTTA3’	M. Bhatt et al. 2015
