# Supplementary material for: Probiotic Cocktail Identified by Microbial Network Analysis Inhibits Growth, Virulence Gene Expression, and Host Cell Colonization of Vancomycin-Resistant Enterococci
Source: Microorganisms. 2020 May 29;8(6):816. doi: 10.3390/microorganisms8060816 (PMC7357164; doi:10.3390/microorganisms8060816)
Supplement: Supplementary file 1 [file microorganisms-08-00816-s001.zip › Supplementary/Table S3 0524.xlsx]

## Sheet: 工作表1
Table S3. Disk diffusion assay result of VRE strains in this study
			VREfm-TMUH		VREfs-SHH
vancomycin Disk (30 μg)			N.D.		N.D.
vancomycin E-TEST Strip (μg/ml)			>256		>256
